# Supplementary material for: The Processed Amino-Terminal Fragment of Human TLR7 Acts as a Chaperone To Direct Human TLR7 into Endosomes
Source: J Immunol. 2015 Apr 27;194(11):5417–25. doi: 10.4049/jimmunol.1402703 (PMC4432728; doi:10.4049/jimmunol.1402703)
Supplement: Data Supplement [file JI_1402703.zip]

Archive with 2 entries (2 files):
- JI_1402703_Supplemental_Material_1.pdf
- manifest.xml
